# Supplementary material for: Abnormal electrocardiogram findings in athletes: A consensus statement of the European Association of Preventive Cardiology of the European Society of Cardiology
Source: Eur Heart J. 2025 Sep 25;47(2):152–69. doi: 10.1093/eurheartj/ehaf646 (PMC12777699; doi:10.1093/eurheartj/ehaf646)
Supplement: ehaf646_Supplementary_Data [file ehaf646_supplementary_data.zip]

Archive with 1 entries (1 files):
- ehaf646_Supplementary_Data.odt
